# Supplementary material for: A Unique Case of a Child with Two Rare Hereditary Diseases: Familial Dilated Cardiomyopathy and Arterial Calcification
Source: Int J Mol Sci. 2025 Jun 19;26(12):5900. doi: 10.3390/ijms26125900 (PMC12193266; doi:10.3390/ijms26125900)
Supplement: Supplementary file 1 [file ijms-26-05900-s001.zip]

Archive with 1 entries (1 files):
- ijms-3656452-supplementary.pdf
